# Supplementary material for: National surveillance pilot study unveils a multicenter, clonal outbreak of VIM-2-producing Pseudomonas aeruginosa ST111 in the Netherlands between 2015 and 2017
Source: Sci Rep. 2021 Oct 25;11:21015. doi: 10.1038/s41598-021-00205-w (PMC8545960; doi:10.1038/s41598-021-00205-w)
Supplement: Supplementary file 2 — Supplementary Information 2. [file 41598_2021_205_MOESM2_ESM.xlsx]

## Sheet: Sheet1
Supplementary Table S2. Sequence types, serotypes, and antibiotic resistance gene profiles of the 168 P. aeruginosa isolates sequenced in this study. Resistance gene profiles of the nine P. aeruginosa chromosomal sequences (NCBI GenBank database) most closely related to Group 1 CPPA are shown at the top of the table. For PA38182 (HG530068), there is a single bp deletion in the acsA gene of the NC…
		Sequence type	Serotype			Resistance genes and associated antibiotic
						Aminoglycoside																														Rifampin			Beta-lactamase
Isolate (Accession no.)	Group			Promoter Pc	Promoter P2	aac(3)-I	aac(3)-Ia	aac(3)-Ic	aac(3)-Id	aac(3)-IIa	aac(6')-29a	aac(6')-29b	aac(6')-31	aac(6')-Ib3	aac(6')-Ib-Hangzhou	aac(6')-IIa	aac(6')-Il	aadA1	aadA10	aadA13	aadA1b	aadA2	aadA2b	aadA6	ant(2'')-Ia	aph(3'')-Ib	aph(3')-IIa	aph(3')-IIb	aph(3')-VI	aph(3')-VIa	aph(3')-VIb	aph(3')-XV	aph(6)-Ic	aph(6)-Id	rmtB		ARR-3		blaCARB-2	blaFOX-5	blaGES-5	blaGIM-1	blaIMP-1	blaIMP-13	blaIMP-18	blaIMP-26	blaIMP-7	blaIMP-8	blaNDM-1
RIVM-EMC4982 (CP016955)	NCBI (reference isolate for wgMLST)	111	O12								█	█		█									█					█											█
Carb01 63 (CP011317)	NCBI	111	O12									█		█									█					█											█
PA38182 (HG530068)	NCBI		O12								█	█		█														█
PaeAG1 (CP045739)	NCBI	111	O12								█	█			█													█																	█
Isolate 1 (LS998783)	NCBI	111	O12											█							█							█														█
F30658 (CP008857)	NCBI	111	O4				█										█										█	█					█
Y82 (CP030912)	NCBI	111	O12										█												█			█
AR445 (CP029088)	NCBI	111	O12											█									█					█											█
FRD1 (CP010555)	NCBI	111	O4																									█
RIVM_C009963	Group 1 CIM-positive	111	O12	PcS	P2						█	█																█
RIVM_C014035	Group 1 CIM-positive	111	O12	PcS	P2						█	█																█
RIVM_C010532	Group 1 CIM-positive	111	O12	PcS	P2						█	█		█									█					█											█
RIVM_C010689	Group 1 CIM-positive	111	O12	PcW	P2						█	█		█									█					█											█
RIVM_C012893	Group 1 CIM-positive	111	O12	PcW	P2						█	█		█									█					█											█
RIVM_C012928	Group 1 CIM-positive	111	O12	PcW	P2						█	█		█									█					█											█
RIVM_C015521	Group 1 CIM-positive	111	O12	PcW	P2						█	█		█									█					█											█
RIVM_C011813	Group 1 CIM-positive	111	O12	PcW	P2						█	█		█									█					█											█
RIVM_C010352	Group 1 CIM-positive	111	O12	PcS	P2						█	█																█
RIVM_C009977	Group 1 CIM-positive	111	O12	PcS	P2						█	█																█
RIVM_C010624	Group 1 CIM-positive	111	O12	PcS	P2						█	█																█
RIVM_C010845	Group 1 CIM-positive	111	O12	PcS	P2						█	█																█
RIVM_C011284	Group 1 CIM-positive	111	O12	PcS	P2						█	█																█
RIVM_C011875	Group 1 CIM-positive	111	O12	PcS	P2						█	█																█
RIVM_C012055	Group 1 CIM-positive	111	O12	PcS	P2						█	█																█
RIVM_C012523	Group 1 CIM-positive	111	O12	PcS	P2						█	█																█
RIVM_C012722	Group 1 CIM-positive	111	O12	PcS	P2						█	█																█
RIVM_C012974	Group 1 CIM-positive	111	O12	PcS	P2						█	█																█
RIVM_C013441	Group 1 CIM-positive	111	O12	PcS	P2						█	█																█
RIVM_C013443	Group 1 CIM-positive	111	O12	PcS	P2						█	█																█
RIVM_C014023	Group 1 CIM-positive	111	O12	PcS	P2						█	█																█
RIVM_C014034	Group 1 CIM-positive	111	O12	PcS	P2						█	█																█
RIVM_C014040	Group 1 CIM-positive	111	O12	PcS	P2						█	█																█
RIVM_C014091	Group 1 CIM-positive	111	O12	PcS	P2						█	█																█
RIVM_C014294	Group 1 CIM-positive	111	O12	PcS	P2						█	█																█
RIVM_C014401	Group 1 CIM-positive	111	O12	PcS	P2						█	█																█
RIVM_C014409	Group 1 CIM-positive	111	O12	PcS	P2						█	█																█
RIVM_C014415	Group 1 CIM-positive	111	O12	PcS	P2						█	█																█
RIVM_C014449	Group 1 CIM-positive	111	O12	PcS	P2						█	█																█
RIVM_C014508	Group 1 CIM-positive	111	O12	PcS	P2						█	█																█
RIVM_C014520	Group 1 CIM-positive	111	O12	PcS	P2						█	█																█
RIVM_C014537	Group 1 CIM-positive	111	O12	PcS	P2						█	█																█
RIVM_C014624	Group 1 CIM-positive	111	O12	PcS	P2						█	█																█
RIVM_C015066	Group 1 CIM-positive	111	O12	PcS	P2						█	█																█
RIVM_C015528	Group 1 CIM-positive	111	O12	PcS	P2						█	█																█
RIVM_C010602	Group 1 CIM-positive	111	O12	PcS	P2						█	█																█
RIVM_C014464	Group 1 CIM-positive	111	O12	PcW	P2						█	█		█									█					█											█
RIVM_C014604	Group 1 CIM-positive	111	O12	PcW	P2						█	█		█									█					█											█
RIVM_C014607	Group 1 CIM-positive	111	O12	PcW	P2						█	█		█									█					█											█
RIVM_C014608	Group 1 CIM-positive	111	O12	PcS	P2						█	█		█									█					█											█
RIVM_C014610	Group 1 CIM-positive	111	O12	PcS	P2						█	█		█									█					█											█
RIVM_C012392	Group 1 CIM-positive	111	O12	PcW	P2						█	█		█									█					█											█
RIVM_C009955	Group 1 CIM-positive	111	O12	PcS	P2						█	█																█
RIVM_C009970	Group 1 CIM-positive	111	O12	PcS	P2						█	█																█
RIVM_C010001	Group 1 CIM-positive	111	O12	PcS	P2						█	█																█
RIVM_C010037	Group 1 CIM-positive	111	O12	PcS	P2						█	█																█
RIVM_C010081	Group 1 CIM-positive	111	O12	PcS	P2						█	█																█
RIVM_C010232	Group 1 CIM-positive	111	O12	PcS	P2						█	█																█
RIVM_C010309	Group 1 CIM-positive	111	O12	PcS	P2						█	█																█
RIVM_C010593	Group 1 CIM-positive	111	O12	PcS	P2						█	█																█
RIVM_C010842	Group 1 CIM-positive	111	O12	PcS	P2						█	█																█
RIVM_C011034	Group 1 CIM-positive	111	O12	PcS	P2						█	█																█
RIVM_C011346	Group 1 CIM-positive	111	O12	PcS	P2						█	█																█
RIVM_C011502	Group 1 CIM-positive	111	O12	PcS	P2						█	█																█
RIVM_C011614	Group 1 CIM-positive	111	O12	PcS	P2						█	█																█
RIVM_C011615	Group 1 CIM-positive	111	O12	PcS	P2						█	█																█
RIVM_C012071	Group 1 CIM-positive	111	O12	PcS	P2						█	█																█
RIVM_C012111	Group 1 CIM-positive	111	O12	PcS	P2						█	█																█
RIVM_C012127	Group 1 CIM-positive	111	O12	PcS	P2						█	█																█
RIVM_C012385	Group 1 CIM-positive	111	O12	PcS	P2						█	█																█
RIVM_C013316	Group 1 CIM-positive	111	O12	PcS	P2						█	█																█
RIVM_C013317	Group 1 CIM-positive	111	O12	PcS	P2						█	█																█
RIVM_C013318	Group 1 CIM-positive	111	O12	PcS	P2						█	█																█
RIVM_C013806	Group 1 CIM-positive	111	O12	PcS	P2						█	█																█
RIVM_C013819	Group 1 CIM-positive	111	O12	PcS	P2						█	█																█
RIVM_C014041	Group 1 CIM-positive	111	O12	PcS	P2						█	█																█
RIVM_C014092	Group 1 CIM-positive	111	O12	PcS	P2						█	█																█
RIVM_C014455	Group 1 CIM-positive	111	O12	PcS	P2						█	█																█
RIVM_C014822	Group 1 CIM-positive	111	O12	PcS	P2						█	█																█
RIVM_C014923	Group 1 CIM-positive	111	O12	PcS	P2						█	█																█
RIVM_C014929	Group 1 CIM-positive	111	O12	PcS	P2						█	█																█
RIVM_C015753	Group 1 CIM-positive	111	O12	PcS	P2						█	█																█
RIVM_C012107	Group 1 CIM-positive	111	O12	PcS	P2						█	█																█
RIVM_C009871	Group 1 CIM-positive	111	O12	PcS	P2									█														█																█
RIVM_C012894	Group 1 CIM-negative	111	O12	PcS	P2						█																	█
RIVM_C014609	CIM-positive	446	O11								█	█																█
RIVM_C014602	CIM-positive	446	O11								█	█																█
RIVM_C014629	CIM-positive	253	O10								█	█												█				█
RIVM_C012911	CIM-positive	235	O11					█						█									█	█				█																			█
RIVM_C014090	CIM-positive	233	O6						█							█	█											█		█					█														█
RIVM_C013180	CIM-positive	233	O6						█								█									█		█			█			█
RIVM_C014888	CIM-positive	823	O11						█								█									█		█						█
RIVM_C010699	CIM-positive	233	O6						█								█											█
RIVM_C014658	CIM-positive	179	O6							█					█			█								█		█						█						█								█
RIVM_C015623	CIM-positive	235	O11											█					█									█				█									█
RIVM_C011766	CIM-positive	395	O6											█										█				█		█
RIVM_C014606	CIM-positive	395	O6											█										█				█		█
RIVM_C015606	CIM-positive	395	O6											█										█				█		█
RIVM_C010652	CIM-positive	235	O11											█										█				█				█									█
RIVM_C014580	CIM-positive	235	O11											█										█				█				█									█
RIVM_C013808	CIM-positive	235	O11											█										█				█															█
RIVM_C012220	CIM-positive	235	O11											█										█				█																		█
RIVM_C010244	CIM-positive	621	O4											█														█																█
RIVM_C030729	CIM-positive	621	O4											█														█																█
RIVM_C011879	CIM-positive	244	O5											█														█
RIVM_C015245	CIM-positive	357	O11														█	█							█			█	█								█												█
RIVM_C012986	CIM-positive	274	O3															█							█	█		█		█				█									█
RIVM_C010303	CIM-positive	233	O6																			█					█	█					█														█
RIVM_C011685	CIM-positive	654	O4																							█		█	█					█
RIVM_C012188	CIM-positive	316	O11																							█		█						█	█														█
RIVM_C009992	CIM-positive	298	O11																									█
RIVM_C010187	CIM-positive	298	O11																									█
RIVM_C010214	CIM-positive	298	O11																									█
RIVM_C011457	CIM-positive	298	O11																									█
RIVM_C011542	CIM-positive	298	O11																									█
RIVM_C012248	CIM-positive	298	O11																									█
RIVM_C013431	CIM-positive	2123	O9																									█
RIVM_C014417	CIM-positive	1249	O10																									█
RIVM_C011734	CIM-positive	167	O6																									█
RIVM_C011407	CIM-positive	261	O6																									█
RIVM_C011953	CIM-positive	252	O1																									█
RIVM_C011396	CIM-positive	293	O3																									█
RIVM_C013653	CIM-positive	274	O3																									█
RIVM_C011977	CIM-negative	235	O11			█																		█				█
RIVM_C010709	CIM-negative	244	O12											█			█									█		█						█
RIVM_C010598	CIM-negative	111	O12											█														█
RIVM_C012721	CIM-negative	235	O11												█											█		█			█			█
RIVM_C014803	CIM-negative	175	O4																	█					█			█
RIVM_C011082	CIM-negative	175	O4																	█					█			█
RIVM_C010008	CIM-negative	164	O9																					█				█
RIVM_C011918	CIM-negative	235	O11																					█				█
RIVM_C010255	CIM-negative	175	O4																						█			█
RIVM_C010326	CIM-negative	175	O4																						█			█
RIVM_C011026	CIM-negative	175	O4																						█			█
RIVM_C011744	CIM-negative	277	O5																							█		█						█
RIVM_C010263	CIM-negative	3069	O7																									█
RIVM_C010004	CIM-negative	298	O11																									█
RIVM_C010614	CIM-negative	207	O1																									█
RIVM_C015496	CIM-negative	2587	O6																									█
RIVM_C009788	CIM-negative	2099	O9																									█
RIVM_C009856	CIM-negative	532	O11																									█
RIVM_C011263	CIM-negative	3070	O7																									█
RIVM_C012506	CIM-negative	379	O6																									█
RIVM_C012363	CIM-negative	27	O1																									█
RIVM_C012918	CIM-negative	740	O5																									█
RIVM_C014882	CIM-negative	217	O3																									█
RIVM_C015524	CIM-negative	455	O7																									█
RIVM_C009821	CIM-negative	1204	O3																									█
RIVM_C009882	CIM-negative	1204	O3																									█
RIVM_C011503	CIM-negative	3068	O5																									█
RIVM_C011691	CIM-negative	1109	O6																									█
RIVM_C014657	CIM-negative	244	O12																									█
RIVM_C015259	CIM-negative	1485	O6																									█
RIVM_C015552	CIM-negative	209	O3																									█
RIVM_C011285	CIM-negative	155	O6																									█
RIVM_C011845	CIM-negative	108	O6																									█
RIVM_C011873	CIM-negative	155	O6																									█
RIVM_C015705	CIM-negative	155	O6																									█
RIVM_C010794	CIM-negative	2238	O6																									█
RIVM_C011421	CIM-negative	266	O6																									█
RIVM_C011498	CIM-negative	274	O3																									█
RIVM_C012498	CIM-negative	274	O3																									█
RIVM_C010202	CIM-negative	308	O11																									█
RIVM_C011464	CIM-negative	313	O1																									█
RIVM_C011536	CIM-negative	1027	O11																									█
RIVM_C011927	CIM-negative	313	O1																									█
RIVM_C014625	CIM-negative	313	O1																									█
RIVM_C014805	CIM-negative	395	O6																									█
RIVM_C015538	CIM-negative	3071	O5																									█
RIVM_C009795	CIM-negative	1244	O9																									█
RIVM_C011073	CIM-negative	406	O1																									█
RIVM_C011287	CIM-negative	406	O1																									█
RIVM_C012195	CIM-negative	17	O1																									█
RIVM_C010349	CIM-negative	2333	O1																									█
RIVM_C011315	CIM-negative	3067	O11																									█
RIVM_C012897	CIM-negative	242	O1																									█
RIVM_C013433	CIM-negative	309	O11																									█
RIVM_C015646	CIM-negative	875	O6																									█
[truncated: 38 more columns]
