# Supplementary material for: National surveillance pilot study unveils a multicenter, clonal outbreak of VIM-2-producing Pseudomonas aeruginosa ST111 in the Netherlands between 2015 and 2017
Source: Sci Rep. 2021 Oct 25;11:21015. doi: 10.1038/s41598-021-00205-w (PMC8545960; doi:10.1038/s41598-021-00205-w)
Supplement: Supplementary file 3 — Supplementary Information 3. [file 41598_2021_205_MOESM3_ESM.xlsx]

## Sheet: Blad1
Supplementary Table S3. Mutation frequencies in QRDR regions of gyrA and parC genes in the 168 P. aeruginosa isolates sequenced in this study. MLST types are listed in increasing order. N denotes the number of isolates of a particular MLST type. Few sequence types had mutations in gyrB or parE, so these are not shown.
		gyrA		parC		Carbapenemase production (%)
MLST	N	T83I (%)	D87N (%)	S87L (%)	S87W (%)
17	1	0	0	0	0	0
27	1	0	0	0	0	0
108	1	0	0	0	0	0
111	76	100	0	100	0	99
155	3	67	0	33	0	0
164	1	0	0	0	0	0
167	1	0	0	0	0	100
175	5	100	60	0	100	0
179	1	0	100	0	0	100
207	1	100	0	0	0	0
209	1	100	0	0	0	0
217	1	0	0	0	0	0
233	3	100	0	100	0	100
235	9	100	0	56	0	67
242	1	0	0	0	0	0
244	3	100	0	67	0	33
252	1	100	0	0	0	100
253	1	0	0	0	0	100
261	1	0	0	0	0	100
266	1	0	100	0	0	0
274	4	25	0	0	0	50
277	1	0	0	0	0	0
293	1	0	0	0	0	100
298	7	100	0	100	0	86
308	1	0	0	0	0	0
309	1	100	0	0	0	0
313	3	0	0	0	0	0
316	1	100	0	100	0	100
357	1	100	0	100	0	100
379	1	0	0	0	0	0
395	4	100	0	100	0	50
406	2	0	0	0	0	0
446	2	100	0	100	0	100
455	1	0	0	0	0	0
532	1	0	0	0	0	0
621	2	100	0	100	0	100
654	1	100	0	100	0	100
740	1	0	0	0	0	0
823	1	100	0	100	0	100
875	1	0	0	0	0	0
1027	1	0	0	0	0	0
1109	1	0	0	0	0	0
1204	2	100	0	0	0	0
1244	1	0	0	0	0	0
1249	1	0	0	0	0	100
1485	1	0	0	0	0	0
2099	1	0	0	0	0	0
2123	1	0	0	0	0	100
2238	1	0	0	0	0	0
2333	1	0	0	0	0	0
2587	1	0	0	0	0	0
3067	1	0	0	0	0	0
3068	1	0	0	0	0	0
3069	1	100	0	0	0	0
3070	1	0	0	0	0	0
Novel	2	50	0	50	0	50
Total no. isolates	168
